# Supplementary material for: Epidemiology of Healthcare-Associated Infections Caused by Multidrug-Resistant Bacteria and Antimicrobial Resistance Patterns in a Romanian Tertiary Care Hospital
Source: J Clin Med. 2026 Jan 14;15(2):667. doi: 10.3390/jcm15020667 (PMC12841648; doi:10.3390/jcm15020667)
Supplement: Supplementary file 1 [file jcm-15-00667-s001.zip]

Archive with 1 entries (1 files):
- jcm-4029890-supplementary.pdf
